# Supplementary material for: Adrenal tropism of SARS-CoV-2 and adrenal findings in a post-mortem case series of patients with severe fatal COVID-19
Source: Nat Commun. 2022 Mar 24;13:1589. doi: 10.1038/s41467-022-29145-3 (PMC8948269; doi:10.1038/s41467-022-29145-3)
Supplement: Supplementary file 4 — Source Data [file 41467_2022_29145_MOESM4_ESM.xlsx]

## Sheet: Figure 1Q
Figure 1 Q
Western blot analysis of adrenal glands (n=4)

## Sheet: Figure 2A
Western blot analysis of HAC15 and SW13

## Sheet: Figure 2B
Figure 2B
Infection experiment with SARS-CoV-2 (PCR data)
Raw data SW13
in bracket (biological replicate (n=3), technical replicate (n=2)); value* is excluded for the analysis
volume of virus inocculum (µl)	ct value (SARS-CoV-2cdc)			ct value (SARS-CoV-2cdc) postwash						ct value (SARS-CoV-2cdc) postwash						ct value (SARS-CoV-2cdc) harvest						ct value (SARS-CoV-2cdc) harvest
	Input (1)	Input (2)	Input (3)	untreated (1, R1)	untreated (1,R2)	untreated (2,R1)	untreated (2,R2)	untreated 3,R1)	untreated (3,R2)	RDV (1,R1)	RDV (1,R2)	RDV (2,R1)	RDV (2,R2)	RDV (3,R1)	RDV (3,R2)	untreated (1,R1)	untreated (1,R2)	untreated (2,R1)	untreated (2,R2)	untreated (3,R1)	untreated (3,R2)	RDV (1,R1)	RDV (1, R2)	RDV (2,R1)	RDV (2,R2)	RDV (3, R1)	RDV (3, R2)
20	17.556	17.283	17.401	27.008	26.726	28.296	27.337	27.123	26.834	26.144	26.501	26.655	26.585	26.443	26.499	25.73	26.034	27.801	24.136	25.98	26.012	28.117	25.68	27.198	26.15	27.682	25.734
6.66667	19.082	19.528	19.516	28.45	29.517	28.425	29.17	28.32	29.587	28.154	28.172	28.814	30.255	28.311	28.243	25.785	27.018	26.334	27.102	26.987	27.154	26.991	27.279	29.467	28.238	27.591	27.185
2.22222	20.6	20.773	20.901	29.875	36.395	29.719	28.816	29.879	30.456	29.613	29.806	30.01	29.827	29.587	29.899	29.086	27.667	27.365	27.442	28.986	28.365	28.595	27.816	29.237	29.461	27.995	28.616
0.740741	22.266	22.389	22.313	31.745	30.972	31.255	31.036	31.645	31.012	31.137	30.999	31.231	31.815	31.145	31.045	30.829	30.102	29.424	29.541	31.009	30.867	30.253	30.902	30.018	30.751	30.692	31.802
0.246914	23.977	23.942	23.776	33.449	40	34.974	33.555	34.451	35.687	33.12	33.449	32.523	33.231	33.21	33.564	32.356	31.407	30.588	31.382	32.623	31.694	31.089	31.8	31.425	32.726	31.109	31.758
0.0823045	25.068	25.039	24.79	35.364	33.62	34.597	35.27	35.423	34.897	34.355	34.278	34.841	33.578	34.355	34.132	30.89	33.937	31.874	31.823	31.892	32.955	33.306	33.872	32.526	32.613	33.876	32.276
0.0274348	26.172	26.148	26.549	36.97	35.969	36.184	36.87	36.876	36.132	38.036	35.53	35.531	37.164	36.456	36.867	35.909	35.834	31.389	32.178	36.006	35.934	34.072	33.576	34.861	40	35.027	36.034
0.00914495	27.966	27.506	27.263	36.953	36.856	36.751	36.948	36.987	36.856	36.904	40	40	40	36.965	37.564	40	40	40	34.968	37.897	38.865	40	36.48	40	36.305	37.967	37.483
0.00304832	29.216	28.226	28.462	37.181	40	37.229	40	37.172	39.879	36.443	40	40	35.863	37.487	39.567	36.814	35.356	35.792	40	37.831	36.331	37.449	36.394	36.487	40	37.493	36.956
0.00101611	30.119	30.028	29.571	40	36.944	40	37.519	36.976	40	40	40	40	40	39.879	39.563	40	36.375	37.189	36.748	37.939	38.65	40	40	40	40	38.867	40
0.000338702	30.409	30.441	31.323	36.964	40	40	40	37.143	40	40	40	40	40	40	40	40	40	40	40	40	40	36.52	40	40	36.335	39.879	40
0.0001	40	40	40	40	40	40	40	40	40	40	40	40	40	40	40	40	40	40	40	40	40	40	40	40	40	40	40
Raw data HAC15
in bracket (biological replicate (n=3), technical replicate (n=2)); value* is excluded for the analysis
volume of virus inocculum (µl)	ct value (SARS-CoV-2cdc)			ct value (SARS-CoV-2cdc) postwash						ct value (SARS-CoV-2cdc) postwash						ct value (SARS-CoV-2cdc) harvest						ct value (SARS-CoV-2cdc) harvest
	Input (1)	Input (2)	Input (3)	untreated (1,R1)	untreated (1,R2)	untreated (2,R1)	untreated (2,R2)	untreated (3,R1)	untreated (3,R2)	RDV (1,R1)	RDV (1,R2)	RDV (2,R1)	RDV (2,R2)	RDV (3,R1)	RDV (3,R2)	untreated (1,R1)	untreated (1,R2)	untreated (2,R1)	untreated (2,R2)	untreated (3,R1)	untreated (3,R2)	RDV (1,R1)	RDV (1,R2)	RDV (2,R1)	RDV (2,R2)	RDV (3,R1)	RDV (3,R2)
20	17.556	17.283	17.401	35,846*	27.853	26.268	26.761	25.754	26.954	26.092	40*	26.246	26.596	26.825	25.67	20.235	36,336*	35,456*	20.578	20.351	19.54	25.064	27.936	40*	26.253	25.015	27.987
6.66667	19.082	19.528	19.516	28.831	28.938	28.311	28.607	27.922	27.897	28.135	28.865	29.189	40*	28.345	28.521	22.819	20.846	23.231	21.63	21.195	20.871	40*	27.841	28.022	28.445	27.97	27.41
2.22222	20.6	20.773	20.901	29.318	30.625	29.996	30.073	29.201	29.524	31.299	29.746	40*	30.332	30.294	29.646	22.843	40*	40*	23.91	21.949	22.154	40*	29.05	29.377	29.917	28.946	29.167
0.740741	22.266	22.389	22.313	40*	32.02	30.6	31.956	32.214	31.016	31.362	34.013	31.922	31.374	31.351	33.139	24.116	23.564	26.998	26.113	23.173	23.649	30.274	40*	32.438	31.692	30.187	30.571
0.246914	23.977	23.942	23.776	33.819	33.373	32.275	30.99	33.819	33.772	30.621	33.772	40*	33.024	33.21	33.126	25.735	25.351	25.743	27.164	24.785	25.165	32.67	33.42	32.069	33.568	32.943	32.987
0.0823045	25.068	25.039	24.79	36.448	33.407	34.756	40	35.848	35.006	35.104	34.27	33.842	40*	35.101	34.176	27.422	40*	31.761	28.986	26.263	26.987	34.123	34.89	34.996	34.15	33.989	34.967
0.0274348	26.172	26.148	26.549	35.028	31.42	40	40	35.095	36.474	40	40	40	40	38.879	40	33.855	29.981	29.666	28.762	28.559	29.811	35.2	34.999	35.459	40	34.987	35.014
0.00914495	27.966	27.506	27.263	40	40	37.151	36.157	38.64	39.056	40	40	40	34.459	40	39.896	30.491	26.877	40*	29.97	30.489	28.7	40	36.977	40	36.347	37.986	36.996
0.00304832	29.216	28.226	28.462	40	40	40	36.07	39.698	40	37.013	40	40	36.048	39.843	40	38.519	37.033	37.237	40	35.583	37.912	36.484	40	38.039	37.135	40	37.562
0.00101611	30.119	30.028	29.571	40	40	40	40	40	40	35.466	40	40	38.554	40	39.936	40	40	40	40	40	40	40	37.067	40	40	40	37.463
0.000338702	30.409	30.441	31.323	40	40	40	36.036	40	40	40	40	40	40	40	40	40	40	40	40	40	40	40	40	40	40	40	40
0.0001	40	40	40	40	40	40	40	40	40	40	40	40	40	40	40	40	40	37.024	40	40	40	40	40	40	40	40	40

## Sheet: Figure 2D
Western blot analysis of infection experiments with HAC15
untreated control
infected HAC15 with treatment with remdesivir (RDV)
infected HAC15 without treatment with remdesivir (0)

## Sheet: Figure 3
Figure 3H				Figure 3I				Figure 3K
evaluation of immunohistochemistry of CD4, CD8, CD68 (n=29; 10 HPFs)
number of CD4/HPF				number of CD8/ HPF				number of CD68/ HPF
10 HPFs per case				10 HPFs per case				10 HPFs per case
Patient				Patient				Patient
COV1	19.6			COV1	9			COV1	36.9
COV2	16.7			COV2	8.8			COV2	19.2
COV3	17.4			COV3	5			COV3	30.8
COV4	18			COV4	5.3			COV4	14.6
COV5	16.5			COV5	6.4			COV5	35.5
COV6	14.4			COV6	8.9			COV6	35.3
COV7	16.8			COV7	5.5			COV7	39.9
COV8	11.4			COV8	6.1			COV8	25.88
COV9	23			COV9	6			COV9	20.6
COV10	23.1			COV10	7.9			COV10	21.6
COV11	14.7			COV11	4			COV11	36.8
COV12	11.9			COV12	5.1			COV12	41.6
COV13	15.3			COV13	5.2			COV13	28.7
COV14	17.2			COV14	7.8			COV14	22.6
COV15	18.3			COV15	5			COV15	15.3
COV16	20			COV16	7.9			COV16	18.7
COV17	18			COV17	5.3			COV17	34.8
COV18	17.2			COV18	5			COV18	32.1
COV19	23			COV19	6.2			COV19	14.3
In1	12			In1	3			In1	21.7
In2	9.4			In2	3			In2	14.2
In3	12			In3	3			In3	22.5
In4	8.5			In4	1.7			In4	21.7
In5	9			In5	0.9			In5	14.8
In6	8.9			In6	2			In6	15.9
In7	6.5			In7	2.9			In7	15.3
In8	10.4			In8	0.8			In8	14.7
In9	9.2			In9	1.7			In9	13.3
In10	6.5			In10	0.5			In10	12.9

## Sheet: Figure 5E
Disruption of adrenal zonation
evaluation of H&E and immunohistochemistry (CYB11B2 and CYB5A) of adrenal glands (n=29)
patient	grade of disruption
COV1	1
COV2	1
COV3	1
COV4	1
COV5	2
COV6	2
COV7	1
COV8	1
COV9	2
COV10	1
COV11	2
COV12	1
COV13	1
COV14	2
COV15	1
COV16	2
COV17	2
COV18	2
COV19	2
In1	0
In2	1
In3	1
In4	1
In5	0
In6	2
In7	1
In8	0
In9	2
In10	2

## Sheet: Figure 6A
Source Data Figure 6A: Annotated endogenous metabolites based on HMDB, LipidMaps and SwissLipid databases. Formular, adduct, m/z, MSM (metabolite-signal match), Δppm, molecular names and molecular Ids are listed in the table.
Formula	Adduct	m/z	msm	Δppm	Molecule Names	Molecule IDs
C7H14O6	M-H	193.072	0.0418712	1	D-4-O-Methyl-myo-inositol	HMDB0029915
C7H13NO3	M+Cl	194.059	0.0593903	0	3-Dehydrocarnitine, N-Acetylvaline, Isovalerylglycine, Valerylglycine, 2-Methylbutyrylglycine	HMDB0012154, HMDB0011757, HMDB0000678, HMDB0000927, HMDB0000339
C10H13NO3	M-H	194.082	0.0522551	2	N-Acetyldopamine	HMDB0041943
C6H11O8P	M-H	241.012	0.798482	1	Inositol cyclic phosphate	HMDB0001125
C7H10O7	M+Cl	241.012	0.149779	0	Homocitric acid, 2-Methylcitric acid	HMDB0003518, HMDB0000379
C16H32O2	M-H	255.233	0.376874	1	Dodecyl 2-methylpropanoate, Octyl octanoate, Hexyl decanoate, Dodecyl butyrate, Butyl dodecanoate, Isopalmitic acid, Trimethyltridecanoic acid, Palmitic acid, Ethyl tetradecanoate	HMDB0036210, HMDB0033166, HMDB0032324, HMDB0032249, HMDB0032065, HMDB0031068, HMDB0002396, HMDB0000220, HMDB0034153
C6H13O9P	M-H	259.022	0.497634	0	1D-myo-Inositol 3-phosphate, Beta-D-Fructose 2-phosphate, Sorbose 1-phosphate, D-Tagatose 6-phosphate, D-Mannose 1-phosphate, D-Tagatose 1-phosphate, Beta-D-Fructose 6-phosphate, Beta-D-Glucose 6-phosphate, Inositol phosphate, Mannose 6-phosphate, Fructose 1-phosphate, Dolichyl phosphate D-mannose, Glucose 1-phosphate, Glucose 6-phosphate, D-Myo-inositol 4-phosphate, Galactose 1-phosphate, Myo-in…	HMDB0006814, HMDB0006800, HMDB0006797, HMDB0006873, HMDB0006330, HMDB0006328, HMDB0003971, HMDB0003498, HMDB0002985, HMDB0001078, HMDB0001076, HMDB0000994, HMDB0001586, HMDB0001401, HMDB0001313, HMDB0000645, HMDB0000213, HMDB0000124
C18H32O2	M-H	279.233	0.382625	1	Octadecadienoate, 6Z,9Z-octadecadienoic acid, Dihomolinoleic acid, Ethyl 2E,4Z-hexadecadienoate, 5-Octadecynoic acid, Linalyl caprylate, Mangiferic acid, Linoelaidic acid, 10E,12Z-Octadecadienoic acid, 9E,11E-Octadecadienoic acid, Bovinic acid, Linoleic acid	HMDB0062784, HMDB0062238, HMDB0061864, HMDB0031051, HMDB0031097, HMDB0030430, HMDB0029800, HMDB0006270, HMDB0005048, HMDB0005047, HMDB0003797, HMDB0000673
C18H34O2	M-H	281.249	0.686408	0	Octadec-9-enoic Acid, (E)-13-Octadecenoic acid, 7Z-octadecenoic acid, Ethyl 9-hexadecenoate, (Z)-13-Octadecenoic acid, Vaccenic acid, Elaidic acid, Oleic acid	HMDB0062703, HMDB0062218, HMDB0062242, HMDB0059871, HMDB0041480, HMDB0003231, HMDB0000573, HMDB0000207
C10H13N5O5	M-H	282.084	0.151553	1	8-Hydroxy-deoxyguanosine, Guanosine	HMDB0003333, HMDB0000133
C18H36O2	M-H	283.264	0.815743	0	Hexyl dodecanoate, 16-Methylheptadecanoic acid, Ethyl hexadecanoate, Stearic acid	HMDB0061946, HMDB0031066, HMDB0029811, HMDB0000827
C11H20N2O5	M+Cl	295.107	0.0480565	0	Glutamylleucine, Glutamylisoleucine, gamma-Glutamylleucine, gamma-Glutamylisoleucine	HMDB0028823, HMDB0028822, HMDB0011171, HMDB0011170
C9H18NO8P	M-H	298.07	0.15197	1	D-4'-Phosphopantothenate	HMDB0001016
C20H32O2	M-H	303.233	0.305513	0	Arachidonic acid, Cis-8,11,14,17-Eicosatetraenoic acid	HMDB0001043, HMDB0002177
C10H14N5O8P	M-H	362.051	0.700691	0	8-Oxo-dGMP, Guanosine monophosphate	HMDB0011670, HMDB0001397
C10H15N4O9P	M-H	365.05	0.0269415	3	Phosphoribosyl formamidocarboxamide	HMDB0001439
C14H29O9P	M-H	371.148	0.134722	2	PG(0:0/8:0), PG(8:0/0:0)	SLM:000046420, SLM:000043118
C19H37O6P	M-H	391.226	0.394105	1	CPA(16:0/0:0)	HMDB0007003
C20H36O5	M+Cl	391.226	0.142273	0	13,14-Dihydro PGE1, Prostaglandin F1a, 13,14-Dihydro PGF2a	HMDB0002689, HMDB0002685, HMDB0004239
C21H28O5	M+Cl	395.162	0.0141249	2	Cortisone, Aldosterone, 19-Oic-deoxycorticosterone	HMDB0002802, HMDB00037, HMDB12613
C19H39O7P	M-H	409.236	0.180819	0	LysoPA(16:0/0:0), LysoPA(0:0/16:0)	HMDB0007853, HMDB0007849
C21H37O6P	M-H	415.226	0.597908	1	CPA(18:2(9Z,12Z)/0:0)	HMDB0007007
C22H36O5	M+Cl	415.226	0.248149	0	1a,1b-dihomo-PGD2, 16,16-dimethyl-PGD2, Dinoravicholic acid, Dinor-beta-muricholic acid, Dinorcholic acid, Dihomo-PGI2, 20-ethyl-PGE2, 16,16-dimethyl-PGE2, Dinor-omega-muricholic acid, Dinor-alpha-muricholic acid, Dinorhyocholic acid, 1a,1b-dihomo-PGE2	LMFA03010156, LMFA03010052, LMST04050016, LMST04050013, LMST04050005, LMFA03010195, LMFA03010174, LMFA03010065, LMST04050014, LMST04050012, LMST04050009, LMFA03010155
C21H39O6P	M-H	417.241	0.672357	0	CPA(18:1(9Z)/0:0), CPA(18:1(11Z)/0:0)	HMDB0007006, HMDB0007005
C22H38O5	M+Cl	417.241	0.243644	0	7-F2-dihomo-IsoP, 17-F2-dihomo-IsoP, 15-methyl-15R-PGF2alpha methyl ester, 20-ethyl PGF2alpha, 1a,1b-dihomo-PGE1, 14-F2-dihomo-IsoP, unoprostone, 16,16-dimethyl-PGF2beta, 16,16-dimethyl-PGE1, 1a,1b-dihomo-PGF2alpha	LMFA03110170, LMFA03110167, LMFA03010122, LMFA03010120, LMFA03010108, LMFA03110169, LMFA03010204, LMFA03010083, LMFA03010057, LMFA03010157
C21H41O6P	M-H	419.257	0.879133	2	CPA(18:0/0:0)	HMDB0007004
C21H40N2O4	M+Cl	419.268	0.0735212	1	N-palmitoyl glutamine	LMFA08020127
C11H19O13P	M+Cl	425.026	0.179374	1	1-Phosphatidyl-D-myo-inositol	HMDB0006953
C14H25O13P	M-H	431.096	0.0434802	1	PI(2:0/3:0), PI(3:0/2:0)	SLM:000019034, SLM:000020278
C21H39O7P	M-H	433.236	0.283744	1	LysoPA(18:2(9Z,12Z)/0:0), LysoPA(0:0/18:2(9Z,12Z))	HMDB0007856, HMDB0007852
C21H41O7P	M-H	435.252	0.507603	0	DHAP(18:0), LysoPA(18:1(9Z)/0:0), LysoPA(0:0/18:1(9Z))	HMDB0011133, HMDB0007855, HMDB0007851
C21H43O7P	M-H	437.267	0.812396	1	LysoPA(18:0/0:0), LysoPA(0:0/18:0)	HMDB0007854, HMDB0007850
C10H15N5O11P2	M-H	442.017	0.657878	1	Guanosine diphosphate	HMDB0001201
C23H39O7P	M-H	457.236	0.232564	0	1-(5Z,8Z,11Z,14Z-eicosatetraenoyl)-sn-glycero-3-phosphate	HMDB0062312
C24H38O6	M+Cl	457.236	0.0939906	0	3alpha,7alpha,11alpha-Trihydroxy-12-oxo-5beta-cholan-24-oic Acid, 3alpha,7beta,12alpha-Trihydroxy-6-oxo-5alpha-cholan-24-oic Acid, 2beta,7alpha,12alpha-Trihydroxy-3-oxo-5beta-cholan-24-oic Acid, 3alpha,7alpha,12beta-Trihydroxy-11-oxo-5beta-cholan-24-oic Acid, 3alpha,6alpha,12alpha-Trihydroxy-7-oxo-5beta-cholan-24-oic Acid	LMST04010415, LMST04010262, LMST04010409, LMST04010383, LMST04010274
C27H46O4S	M-H	465.304	0.22924	1	Cholesterol sulfate	HMDB0000653
C23H48NO7P	M-H	480.31	0.332848	1	LysoPE(18:0/0:0), LysoPE(0:0/18:0), LysoPC(15:0)	HMDB0011130, HMDB0011129, HMDB0010381
C24H48NO7P	M-H	492.31	0.129287	1	LysoPC(16:1(9Z)/0:0)	HMDB0010383
C25H47NO6	M+Cl	492.31	0.0534821	0	O-(17-carboxyheptadecanoyl)carnitine	LMFA07070085
C25H52NO7P	M-H	508.341	0.132428	0	LysoPC(17:0), LysoPE(20:0/0:0), LysoPE(0:0/20:0)	HMDB0012108, HMDB0011511, HMDB0011481
C10H16N5O14P3	M-H	521.983	0.490019	1	8-Oxo-dGTP, Guanosine triphosphate	HMDB0011615, HMDB0001273
C26H49O9P	M-H	535.304	0.130833	0	PG(20:2(11Z,14Z)/0:0)	LMGP04050024
C34H69NO4	M-H	554.515	0.0172986	3	Cer(t18:0/16:0)	HMDB0010697
C36H67NO3	M-H	560.505	0.0764842	2	Cer(d14:2(4E,6E)/22:1(13Z)), Cer(d18:2/18:1), Cer(d16:2(4E,6E)/20:1(11Z))	LMSP02010057, LMSP02010025, LMSP02010064
C37H65NO3	M-H	570.489	0.203745	3	Cer(iso-d17:1(4E)/20:4(8Z,11Z,14Z,17Z)), Cer(iso-d17:0/20:5(5Z,8Z,11Z,14Z,17Z)), Cer(iso-d17:1(4E)/20:4(5Z,8Z,11Z,14Z))	SLM:000396321, SLM:000396230, SLM:000396310
C25H49O12P	M-H	571.289	0.185292	1	1-Palmitoylglycerophosphoinositol, 1-hexadecanoyl-sn-glycero-3-phospho-D-myo-inositol	HMDB0061695, HMDB0062714
C36H65NO4	M-H	574.484	0.203974	0	Cer(t14:0/22:4(7Z,10Z,13Z,16Z)), Cer(t16:0/20:4(5Z,8Z,11Z,14Z)), Cer(t18:0/18:4(6Z,9Z,12Z,15Z)), Cer(t16:0/20:4(8Z,11Z,14Z,17Z))	SLM:000397352, SLM:000397582, SLM:000395616, SLM:000397593
C27H49O11P	M-H	579.294	0.136375	1	PI(P-18:2(9Z,12Z)/0:0)	SLM:000055187
C27H51O11P	M-H	581.31	0.611254	1	PI(P-18:1(13Z)/0:0), PI(P-18:1(9Z)/0:0), PI(P-18:1(11Z)/0:0), PI(O-18:2(9Z,12Z)/0:0)	SLM:000055185, SLM:000055188, SLM:000055182, SLM:000055169
C30H57O9P	M-H	591.367	0.102348	1	PG(O-18:2(9Z,12Z)/6:0), PG(P-20:1(11Z)/4:0), PG(P-18:1(11Z)/6:0), PG(P-18:1(13Z)/6:0), PG(P-22:1(13Z)/2:0), PG(P-18:1(9Z)/6:0)	SLM:000502207, SLM:000503886, SLM:000503551, SLM:000504475, SLM:000504052, SLM:000503635
C27H51O12P	M-H	597.304	0.504991	0	1-Oleoylglycerophosphoinositol	HMDB0061693
C30H49O10P	M-H	599.299	0.0653774	0	PG(22:5(7Z,10Z,13Z,16Z,19Z)/2:0), PG(20:5(5Z,8Z,11Z,14Z,17Z)/4:0), PG(2:0/22:5(4Z,7Z,10Z,13Z,16Z)), PG(22:5(4Z,7Z,10Z,13Z,16Z)/2:0), Lysobisphosphatidate (2:0/0:0/22:5(4Z,7Z,10Z,13Z,16Z)/0:0), PG(4:0/20:5(5Z,8Z,11Z,14Z,17Z)), Lysobisphosphatidate (4:0/0:0/20:5(5Z,8Z,11Z,14Z,17Z)/0:0), PG(2:0/22:5(7Z,10Z,13Z,16Z,19Z)), Lysobisphosphatidate (2:0/0:0/22:5(7Z,10Z,13Z,16Z,19Z)/0:0)	SLM:000040110, SLM:000039479, SLM:000041351, SLM:000039399, SLM:000482126, SLM:000041431, SLM:000482248, SLM:000041360, SLM:000482092
C27H53O12P	M-H	599.32	0.932652	1	1-stearoyl-sn-glycero-3-phospho-1D-myo-inositol, 2-Stearoylglycerophosphoinositol, 1-Stearoylglycerophosphoinositol	HMDB0062777, HMDB0061704, HMDB0061696
C34H65NO8	M-H	614.464	0.0305927	4	GlcCer(d20:1(4E)/8:0), GalCer(d18:1(4E)/10:0), GlcCer(d18:1(4E)/10:0), GlcCer(d15:1(4E)/13:0), GlcCer(d14:1(4E)/14:0), GlcCer(d15:1(4E)/13:0), GlcCer(d16:1(4E)/12:0)	SLM:000399298, SLM:000395416, SLM:000395495, SLM:000399624, SLM:000399542, SLM:000399549, SLM:000399688
C37H73NO3	M+Cl	614.528	0.0536873	3	Cer(d15:1/22:0), Cer(d18:1/19:0)	LMSP02010044, LMSP02010032
C33H65NO9	M-H	618.459	0.0418763	4	GlcCer(iso-t17:0/10:0)	SLM:000396095
C32H68NO6P	M+Cl	628.448	0.179792	0	PC(O-24:0/0:0)	SLM:000001361
C34H66NO6P	M+Cl	650.432	0.177592	1	CerP(d18:1(4E)/16:1(6Z)), CerP(d18:1(4E)/16:1(9Z))	SLM:000395761, SLM:000395775
C33H66NO7P	M+Cl	654.427	0.140562	1	PE(P-16:0/12:0)	LMGP02030007
C28H52O13P2	M-H	657.281	0.142902	0	PGP(20:2(11Z,14Z)/2:0), PGP(16:2(9Z,12Z)/6:0), PGP(4:0/18:2(9Z,12Z)), PGP(2:0/20:2(11Z,14Z)), PGP(4:0/18:2(9Z,11E)), PGP(18:2(9Z,11E)/4:0), PGP(18:2(9Z,12Z)/4:0), PGP(6:0/16:2(9Z,12Z))	SLM:000471578, SLM:000475222, SLM:000475762, SLM:000475636, SLM:000475757, SLM:000474897, SLM:000475292, SLM:000476470
C29H51O12P	M+Cl	657.281	0.14713	0	PI(20:3(8Z,11Z,14Z)/0:0)	LMGP06050021
C34H64NO7P	M+Cl	664.411	0.11607	4	PC(P-18:2(9Z,12Z)/8:0), PE(P-13:0/16:2(9Z,12Z))	SLM:000048521, SLM:000049420
C32H61NO13	M-H	666.407	0.0802133	4	LacCer(d18:0/2:0)	SLM:000399204
C34H65O8P	M+Cl	667.411	0.094696	0	PA(16:1(9Z)/15:0)	HMDB0114854
C33H64NO8P	M+Cl	668.406	0.435481	1	PE(14:1(9Z)/14:0), PE(14:0/14:1(9Z))	HMDB0008854, HMDB0008822
C31H59O13P	M-H	669.362	0.111374	0	PI(10:0/12:0), PI(20:0/2:0), PI(19:0/3:0), PI(8:0/14:0), PI(3:0/19:0), PI(18:0/4:0), PI(6:0/16:0), PI(16:0/6:0), PI(2:0/20:0), PI(4:0/18:0), PI(12:0/10:0), PI(14:0/8:0)	SLM:000019180, SLM:000019414, SLM:000019899, SLM:000020137, SLM:000020289, SLM:000020042, SLM:000019814, SLM:000019736, SLM:000019023, SLM:000019110, SLM:000019337, SLM:000020450
C32H64NO9P	M+Cl	672.401	0.314042	2	PS(0:0/26:0), PS(O-20:0/6:0), PS(O-13:0/13:0), PS(26:0/0:0), PS(O-14:0/12:0), PS(O-24:0/2:0), PS(O-16:0/10:0), PS(O-13:0/13:0), PS(O-22:0/4:0), PS(O-18:0/8:0)	SLM:000043428, SLM:000044159, SLM:000043450, SLM:000030083, SLM:000044587, SLM:000044511, SLM:000044297, SLM:000044678, SLM:000044080, SLM:000044450
C37H71O8P	M-H	673.481	0.104356	1	PA(20:1(11Z)/14:0), PA(18:0/16:1(9Z)), PA(20:0/14:1(9Z)), 9-Octadecenoic acid 1-[[(1-oxohexadecyl)oxy]methyl]-2-(phosphonoxy)ethyl ester, PA(16:0/18:1(9Z)), PA(16:0/18:1(11Z))	HMDB0115091, HMDB0114877, HMDB0115062, HMDB0031130, HMDB0007859, HMDB0007858
C37H73O8P	M-H	675.497	0.0114006	1	PA(22:0/12:0), PA(21:0/13:0), PA(18:0/16:0), PA(20:0/14:0), PA(14:0/20:0)	HMDB0115238, HMDB0115226, HMDB0114876, HMDB0115061, HMDB0114783
C33H63O10P	M+Cl	685.385	0.0506031	0	PG(14:1(9Z)/13:0), PG(15:1(9Z)/12:0), PG(13:0/14:1(9Z)), PG(12:0/15:1(9Z))	LMGP04010110, LMGP04010161, LMGP04010070, LMGP04010048
C32H62NO10P	M+Cl	686.38	0.182856	3	PS(14:0/12:0), PS(12:0/14:0), PS(13:0/13:0)	LMGP03010931, LMGP03010972, LMGP03010971
C38H77N2O6P	M-H	687.545	0.386968	0	PE-Cer(d14:1(4E)/22:0), SM(d18:1/15:0), PE-Cer(d16:1(4E)/20:0), SM(d16:1/17:0)	LMSP03020008, LMSP03010038, LMSP03020022, LMSP03010037
C39H69O8P	M-H	695.466	0.267403	2	PA(16:1(9Z)/20:3(8Z,11Z,14Z)), PA(22:4(7Z,10Z,13Z,16Z)/14:0), PA(20:4(5Z,8Z,11Z,14Z)/16:0), PA(18:1(9Z)/18:3(9Z,12Z,15Z)), PA(18:1(9Z)/18:3(6Z,9Z,12Z)), PA(18:0/18:4(6Z,9Z,12Z,15Z)), PA(14:0/22:4(7Z,10Z,13Z,16Z)), PA(20:3(8Z,11Z,14Z)/16:1(9Z)), PA(18:4(6Z,9Z,12Z,15Z)/18:0), 1,2-Di-(9Z,12Z-octadecadienoyl)-sn-glycero-3-phosphate	HMDB0115513, HMDB0115323, HMDB0115147, HMDB0114929, HMDB0114928, HMDB0114880, HMDB0114790, HMDB0115565, HMDB0115032, HMDB0031092
C39H71O8P	M-H	697.481	0.207231	1	PA(20:2(11Z,14Z)/16:1(9Z)), PA(16:1(9Z)/20:2(11Z,14Z)), PA(16:0/20:3(8Z,11Z,14Z)), PA(22:2(13Z,16Z)/14:1(9Z)), PA(18:0/18:3(9Z,12Z,15Z)), PA(18:0/18:3(6Z,9Z,12Z)), PA(14:1(9Z)/22:2(13Z,16Z)), PA(20:3(8Z,11Z,14Z)/16:0), PA(18:3(9Z,12Z,15Z)/18:0), PA(18:3(6Z,9Z,12Z)/18:0)	HMDB0115536, HMDB0115512, HMDB0115511, HMDB0115297, HMDB0114879, HMDB0114878, HMDB0114805, HMDB0115564, HMDB0115005, HMDB0114978
C39H73O8P	M-H	699.497	0.19271	1	PA(20:2(11Z,14Z)/16:0), PA(16:0/20:2(11Z,14Z)), PA(22:2(13Z,16Z)/14:0), PA(20:1(11Z)/16:1(9Z)), PA(18:2(9Z,12Z)/18:0), PA(14:0/22:2(13Z,16Z)), 9-Octadecenoic acid 1-[(phosphonoxy)methyl]-1,2-ethanediyl ester, PA(18:1(9Z)/18:1(9Z)), PA(18:1(11Z)/18:1(9Z)), PA(18:1(11Z)/18:1(11Z)), PA(18:0/18:2(9Z,12Z)), PA(18:1(9Z)/18:1(11Z))	HMDB0115535, HMDB0115510, HMDB0115296, HMDB0115095, HMDB0114951, HMDB0116699, HMDB0031129, HMDB0007865, HMDB0007863, HMDB0007862, HMDB0007861, HMDB0007864
C39H75O8P	M-H	701.513	0.585582	1	PA(22:0/14:1(9Z)), PA(20:1(11Z)/16:0), PA(20:0/16:1(9Z))	HMDB0115241, HMDB0115094, HMDB0115065
C39H73O9P	M-H	715.492	0.020063	0	PG(P-16:0/17:2(9Z,12Z))	LMGP04030011
C40H81N2O6P	M-H	715.576	0.0139881	0	PE-Cer(d14:1(4E)/24:0), PE-Cer(d16:1(4E)/22:0), SM(d19:1/16:0), SM(d18:1/17:0)	LMSP03020011, LMSP03020024, LMSP03010045, LMSP03010044
C42H72NO6P	M-H	716.502	0.00747032	4	CerP(d18:1(4E)/24:6(6Z,9Z,12Z,15Z,18Z,21Z))	SLM:000395757
C39H75O9P	M-H	717.508	0.021201	0	PG(P-18:0/15:1(9Z)), PG(P-16:0/17:1(9Z)), PG(O-16:0/17:2(9Z,12Z))	LMGP04030033, LMGP04030010, LMGP04020009
C39H78NO8P	M-H	718.539	0.259693	1	PE-NMe2(16:0/16:0), PE(20:0/14:0), PE(16:0/18:0), PE(14:0/20:0), PE(18:0/16:0), PC(16:0/15:0), PC(15:0/16:0)	HMDB0010566, HMDB0009217, HMDB0008925, HMDB0008833, HMDB0008989, HMDB0007967, HMDB0007935
C41H73O8P	M-H	723.497	0.323951	1	PA(18:2(9Z,12Z)/20:2(11Z,14Z)), PA(18:1(9Z)/20:3(8Z,11Z,14Z)), PA(20:2(11Z,14Z)/18:2(9Z,12Z)), PA(22:4(7Z,10Z,13Z,16Z)/16:0), PA(20:4(5Z,8Z,11Z,14Z)/18:0), PA(20:1(11Z)/18:3(9Z,12Z,15Z)), PA(20:1(11Z)/18:3(6Z,9Z,12Z)), PA(20:0/18:4(6Z,9Z,12Z,15Z)), PA(18:0/20:4(5Z,8Z,11Z,14Z)), PA(16:0/22:4(7Z,10Z,13Z,16Z)), PA(20:3(8Z,11Z,14Z)/18:1(9Z)), PA(18:4(6Z,9Z,12Z,15Z)/20:0), PA(18:3(9Z,12Z,15Z)/20:1(11Z…	HMDB0115520, HMDB0115519, HMDB0115493, HMDB0115326, HMDB0115149, HMDB0115101, HMDB0115100, HMDB0115073, HMDB0114884, HMDB0114846, HMDB0115568, HMDB0115039, HMDB0115013, HMDB0114986
C35H67O13P	M-H	725.425	0.0075383	1	PI(12:0/14:0), PI(13:0/13:0), PI(10:0/16:0), PI(14:0/12:0)	LMGP06010950, LMGP06010949, LMGP06010963, LMGP06010903
C41H75O8P	M-H	725.513	0.0374999	0	PA(20:2(11Z,14Z)/18:1(9Z)), PA(18:1(9Z)/20:2(11Z,14Z)), PA(18:0/20:3(8Z,11Z,14Z)), PA(22:2(13Z,16Z)/16:1(9Z)), PA(20:1(11Z)/18:2(9Z,12Z)), PA(20:0/18:3(9Z,12Z,15Z)), PA(20:0/18:3(6Z,9Z,12Z)), PA(18:2(9Z,12Z)/20:1(11Z)), PA(16:1(9Z)/22:2(13Z,16Z)), PA(20:3(8Z,11Z,14Z)/18:0), PA(18:3(9Z,12Z,15Z)/20:0), PA(18:3(6Z,9Z,12Z)/20:0)	HMDB0115539, HMDB0115518, HMDB0115515, HMDB0115300, HMDB0115099, HMDB0115072, HMDB0115071, HMDB0114959, HMDB0114866, HMDB0115566, HMDB0115012, HMDB0114985
C41H68NO8P	M-H	732.461	0.0128753	4	PE(22:6(4Z,7Z,10Z,13Z,16Z,19Z)/14:1(9Z)), PE(18:4(6Z,9Z,12Z,15Z)/18:3(9Z,12Z,15Z)), PE(18:4(6Z,9Z,12Z,15Z)/18:3(6Z,9Z,12Z)), PE(18:3(9Z,12Z,15Z)/18:4(6Z,9Z,12Z,15Z)), PE(18:3(6Z,9Z,12Z)/18:4(6Z,9Z,12Z,15Z)), PE(14:1(9Z)/22:6(4Z,7Z,10Z,13Z,16Z,19Z))	HMDB0009680, HMDB0009194, HMDB0009193, HMDB0009162, HMDB0009129, HMDB0008880
C41H80NO8P	M-H	744.555	0.289833	1	PE-NMe2(16:0/18:1(9Z)), PE(22:0/14:1(9Z)), PE(20:0/16:1(9Z)), PE(22:1(13Z)/14:0), PE(18:1(9Z)/18:0), PE(16:1(9Z)/20:0), PE(16:0/20:1(11Z)), PE(20:1(11Z)/16:0), PE(14:1(9Z)/22:0), PE(14:0/22:1(13Z)), PE(18:1(11Z)/18:0), PE(18:0/18:1(9Z)), PE(18:0/18:1(11Z)), PC(18:1(9Z)/15:0), PC(18:1(11Z)/15:0), PC(15:0/18:1(9Z)), PC(15:0/18:1(11Z))	HMDB0010568, HMDB0009482, HMDB0009221, HMDB0009514, HMDB0009057, HMDB0008965, HMDB0008933, HMDB0009253, HMDB0008874, HMDB0008842, HMDB0009024, HMDB0008993, HMDB0008992, HMDB0008099, HMDB0008066, HMDB0007939, HMDB0007938
C43H77O8P	M-H	751.528	0.02732	1	PA(20:2(11Z,14Z)/20:2(11Z,14Z)), PA(20:1(11Z)/20:3(8Z,11Z,14Z)), PA(22:4(7Z,10Z,13Z,16Z)/18:0), PA(22:2(13Z,16Z)/18:2(9Z,12Z)), PA(22:0/18:4(6Z,9Z,12Z,15Z)), PA(20:4(5Z,8Z,11Z,14Z)/20:0), PA(18:2(9Z,12Z)/22:2(13Z,16Z)), PA(18:0/22:4(7Z,10Z,13Z,16Z)), PA(20:3(8Z,11Z,14Z)/20:1(11Z)), PA(18:4(6Z,9Z,12Z,15Z)/22:0)	HMDB0115545, HMDB0115531, HMDB0115328, HMDB0115304, HMDB0115251, HMDB0115156, HMDB0114966, HMDB0114890, HMDB0115573, HMDB0115045
C41H73O8P	M+Cl	759.472	0.025646	2	PA(16:0/22:4(7Z,10Z,13Z,16Z)), PA(20:4(5Z,8Z,11Z,14Z)/18:0), PA(20:4(8Z,11Z,14Z,17Z)/18:0), PA(22:4(7Z,10Z,13Z,16Z)/16:0), PA(20:2(11Z,14Z)/18:2(9Z,12Z)), PA(18:1(11Z)/20:3(8Z,11Z,14Z)), PA(18:1(9Z)/20:3(8Z,11Z,14Z)), PA(18:2(9Z,12Z)/20:2(11Z,14Z)), PA(20:3(8Z,11Z,14Z)/18:1(9Z)), PA(20:3(8Z,11Z,14Z)/18:1(11Z)), PA(20:3(5Z,8Z,11Z)/18:1(9Z)), PA(20:3(5Z,8Z,11Z)/18:1(11Z)), PA(18:0/20:4(5Z,8Z,11Z,14…	HMDB0114846, HMDB0115149, HMDB0115176, HMDB0115326, HMDB0115493, HMDB0115517, HMDB0115519, HMDB0115520, HMDB0115568, HMDB0115567, HMDB0115125, HMDB0115124, HMDB0114884, HMDB0114885, HMDB0114908, HMDB0114933, HMDB0114986, HMDB0115013, HMDB0115039, HMDB0115073, HMDB0115101, HMDB0115100
C32H60O16P2	M-H	761.328	0.00804714	4	PIP[4](20:1(11Z)/3:0), PIP[3](3:0/20:1(11Z)), PIP[3](20:1(11Z)/3:0), PIP[5](20:1(11Z)/3:0), PIP[4](3:0/20:1(11Z)), PIP[5](3:0/20:1(11Z))	SLM:000458876, SLM:000457704, SLM:000452479, SLM:000433285, SLM:000464102, SLM:000438507
C43H82NO8P	M-H	770.571	0.0650411	0	PE-NMe2(18:1(9Z)/18:1(9Z)), PE(24:1(15Z)/14:1(9Z)), PE(22:2(13Z,16Z)/16:0), PE(22:1(13Z)/16:1(9Z)), PE(20:2(11Z,14Z)/18:0), PE(20:0/18:2(9Z,12Z)), PE(18:2(9Z,12Z)/20:0), PE(18:1(9Z)/20:1(11Z)), PE(18:1(11Z)/20:1(11Z)), PE(16:1(9Z)/22:1(13Z)), PE(16:0/22:2(13Z,16Z)), PE(20:1(11Z)/18:1(9Z)), PE(20:1(11Z)/18:1(11Z)), PE(14:1(9Z)/24:1(15Z)), PE(18:0/20:2(11Z,14Z)), PC(20:2(11Z,14Z)/15:0), PC(15:0/20:…	HMDB0010564, HMDB0009746, HMDB0009550, HMDB0009518, HMDB0009288, HMDB0009225, HMDB0009097, HMDB0009065, HMDB0009032, HMDB0008974, HMDB0008942, HMDB0009257, HMDB0009256, HMDB0008882, HMDB0009000, HMDB0008330, HMDB0007946
C43H84NO8P	M-H	772.586	0.0133218	3	PE-NMe2(18:1(9Z)/18:0), PE(24:0/14:1(9Z)), PE(22:0/16:1(9Z)), PE(24:1(15Z)/14:0), PE(22:1(13Z)/16:0), PE(20:0/18:1(9Z)), PE(20:0/18:1(11Z)), PE(18:1(9Z)/20:0), PE(18:1(11Z)/20:0), PE(16:1(9Z)/22:0), PE(16:0/22:1(13Z)), PE(20:1(11Z)/18:0), PE(14:1(9Z)/24:0), PE(14:0/24:1(15Z)), PE(18:0/20:1(11Z)), PC(20:1(11Z)/15:0), PC(15:0/20:1(11Z))	HMDB0114043, HMDB0009713, HMDB0009485, HMDB0009745, HMDB0009517, HMDB0009224, HMDB0009223, HMDB0009064, HMDB0009031, HMDB0008973, HMDB0008941, HMDB0009255, HMDB0008881, HMDB0008849, HMDB0008999, HMDB0008297, HMDB0007945
C44H78NO8P	M-H	778.539	0.0360515	1	PC(22:5(7Z,10Z,13Z,16Z,19Z)/14:0), PC(22:5(4Z,7Z,10Z,13Z,16Z)/14:0), PC(22:4(7Z,10Z,13Z,16Z)/14:1(9Z)), PC(20:4(8Z,11Z,14Z,17Z)/16:1(9Z)), PC(20:4(5Z,8Z,11Z,14Z)/16:1(9Z)), PC(18:4(6Z,9Z,12Z,15Z)/18:1(9Z)), PC(18:4(6Z,9Z,12Z,15Z)/18:1(11Z)), PC(18:3(9Z,12Z,15Z)/18:2(9Z,12Z)), PC(18:3(6Z,9Z,12Z)/18:2(9Z,12Z)), PC(20:5(5Z,8Z,11Z,14Z,17Z)/16:0), PC(18:2(9Z,12Z)/18:3(9Z,12Z,15Z)), PC(18:2(9Z,12Z)/18:…	HMDB0008689, HMDB0008656, HMDB0008624, HMDB0008463, HMDB0008430, HMDB0008236, HMDB0008235, HMDB0008204, HMDB0008171, HMDB0008495, HMDB0008141, HMDB0008140, HMDB0008108, HMDB0008075, HMDB0008016, HMDB0008015, HMDB0007984, HMDB0007922, HMDB0007891, HMDB0007890
C46H91N2O6P	M-H	797.654	0.057091	1	SM(d18:2/23:0), SM(d17:1/24:1)	LMSP03010075, LMSP03010074
C46H92N2O6P	M-H	798.662	0.00487423	1	SM(d17:1/24:1(15Z))	HMDB0011696
C41H79O13P	M-H	809.519	0.0137318	3	PI(16:0/16:0)	HMDB0009778
C44H77NO10P	M-H	809.521	0.00607387	0	PC(DiMe(9,3)/DiMe(9,3))	HMDB0061420
C43H79O13P	M-H	833.519	0.0279674	1	1-hexadecanoyl-2-(9Z,12Z-octadecadienoyl)-sn-glycero-3-phospho-D-myo-inositol, PI(18:2(9Z,12Z)/16:0), PI(18:1(9Z)/16:1(9Z)), PI(18:1(11Z)/16:1(9Z)), PI(18:0/16:2(9Z,12Z)), PI(16:2(9Z,12Z)/18:0), PI(16:1(9Z)/18:1(9Z)), PI(16:1(9Z)/18:1(11Z)), PI(16:0/18:2(9Z,12Z))	HMDB0062653, HMDB0009846, HMDB0009835, HMDB0009823, HMDB0009807, HMDB0009803, HMDB0009801, HMDB0009800, HMDB0009784
C46H78NO10P	M-H	834.529	0.0242104	4	PS(22:4(7Z,10Z,13Z,16Z)/18:2(9Z,12Z)), PS(22:2(13Z,16Z)/18:4(6Z,9Z,12Z,15Z)), PS(20:5(5Z,8Z,11Z,14Z,17Z)/20:1(11Z)), PS(20:4(5Z,8Z,11Z,14Z)/20:2(11Z,14Z)), PS(20:2(11Z,14Z)/20:4(5Z,8Z,11Z,14Z)), PS(20:1(11Z)/20:5(5Z,8Z,11Z,14Z,17Z)), PS(18:4(6Z,9Z,12Z,15Z)/22:2(13Z,16Z)), PS(18:2(9Z,12Z)/22:4(7Z,10Z,13Z,16Z)), PS(22:6(4Z,7Z,10Z,13Z,16Z,19Z)/18:0), PS(20:3(8Z,11Z,14Z)/20:3(8Z,11Z,14Z)), PS(18:0/22…	HMDB0112796, HMDB0112772, HMDB0112691, HMDB0112642, HMDB0112583, HMDB0112557, HMDB0112505, HMDB0112438, HMDB0012444, HMDB0012426, HMDB0010167
C43H81O13P	M-H	835.534	0.462429	1	PI(18:1(9Z)/16:0), PI(18:1(11Z)/16:0), PI(18:0/16:1(9Z)), PI(16:1(9Z)/18:0), PI(16:0/18:1(9Z)), PI(16:0/18:1(11Z))	HMDB0009834, HMDB0009822, HMDB0009806, HMDB0009799, HMDB0009783, HMDB0009782
C46H80NO10P	M-H	836.545	0.00560374	4	PS(22:4(7Z,10Z,13Z,16Z)/18:1(9Z)), PS(22:2(13Z,16Z)/18:3(9Z,12Z,15Z)), PS(22:2(13Z,16Z)/18:3(6Z,9Z,12Z)), PS(20:5(5Z,8Z,11Z,14Z,17Z)/20:0), PS(20:4(5Z,8Z,11Z,14Z)/20:1(11Z)), PS(20:3(8Z,11Z,14Z)/20:2(11Z,14Z)), PS(20:2(11Z,14Z)/20:3(8Z,11Z,14Z)), PS(20:1(11Z)/20:4(5Z,8Z,11Z,14Z)), PS(20:0/20:5(5Z,8Z,11Z,14Z,17Z)), PS(18:3(9Z,12Z,15Z)/22:2(13Z,16Z)), PS(18:3(6Z,9Z,12Z)/22:2(13Z,16Z)), PS(18:1(9Z)/…	HMDB0112795, HMDB0112771, HMDB0112770, HMDB0112690, HMDB0112641, HMDB0112627, HMDB0112582, HMDB0112556, HMDB0112530, HMDB0112479, HMDB0112462, HMDB0112420, HMDB0061544, HMDB0061537, HMDB0061529, HMDB0061525, HMDB0061517, HMDB0061513, HMDB0061505, HMDB0061488, HMDB0061485, HMDB0061477, HMDB0010166
C43H83O13P	M-H	837.55	0.183714	3	1-hexadecanoyl-2-octadecanoyl-sn-glycero-3-phospho-D-myo-inositol, PI(18:0/16:0), PI(16:0/18:0)	HMDB0062582, HMDB0009805, HMDB0009781
C46H81NO10P	M-H	837.553	0.0755209	3	PC(DiMe(11,3)/DiMe(9,3)), PC(MonoMe(11,3)/MonoMe(9,5)), PC(MonoMe(11,3)/MonoMe(11,3)), PC(DiMe(9,5)/DiMe(9,3)), PC(DiMe(9,3)/DiMe(9,5)), PC(DiMe(9,3)/DiMe(11,3)), PC(MonoMe(9,5)/MonoMe(9,5)), PC(MonoMe(9,5)/MonoMe(11,3))	HMDB0061393, HMDB0061443, HMDB0061440, HMDB0061429, HMDB0061421, HMDB0061417, HMDB0061470, HMDB0061467
C45H81O13P	M-H	859.534	0.0127707	2	PI(20:3(8Z,11Z,14Z)/16:0), PI(20:3(5Z,8Z,11Z)/16:0), PI(18:3(9Z,12Z,15Z)/18:0), PI(18:3(6Z,9Z,12Z)/18:0), PI(18:2(9Z,12Z)/18:1(9Z)), PI(18:2(9Z,12Z)/18:1(11Z)), PI(18:1(9Z)/18:2(9Z,12Z)), PI(18:1(11Z)/18:2(9Z,12Z)), PI(18:0/18:3(9Z,12Z,15Z)), PI(18:0/18:3(6Z,9Z,12Z)), PI(16:0/20:3(8Z,11Z,14Z)), PI(16:0/20:3(5Z,8Z,11Z))	HMDB0009886, HMDB0009879, HMDB0009862, HMDB0009858, HMDB0009849, HMDB0009848, HMDB0009838, HMDB0009826, HMDB0009811, HMDB0009810, HMDB0009788, HMDB0009787
C45H83O13P	M-H	861.55	0.325018	0	PI(20:2(11Z,14Z)/16:0), PI(18:2(9Z,12Z)/18:0), PI(18:1(9Z)/18:1(9Z)), PI(18:1(9Z)/18:1(11Z)), PI(18:1(11Z)/18:1(9Z)), PI(18:1(11Z)/18:1(11Z)), PI(18:0/18:2(9Z,12Z)), PI(16:0/20:2(11Z,14Z))	HMDB0009875, HMDB0009847, HMDB0009837, HMDB0009836, HMDB0009825, HMDB0009824, HMDB0009809, HMDB0009786
C48H82NO10P	M-H	862.56	0.106748	4	PS(22:6(4Z,7Z,10Z,13Z,16Z,19Z)/20:0), PS(22:4(7Z,10Z,13Z,16Z)/20:2(11Z,14Z)), PS(22:2(13Z,16Z)/20:4(5Z,8Z,11Z,14Z)), PS(20:4(5Z,8Z,11Z,14Z)/22:2(13Z,16Z)), PS(20:2(11Z,14Z)/22:4(7Z,10Z,13Z,16Z)), PS(20:0/22:6(4Z,7Z,10Z,13Z,16Z,19Z))	HMDB0112868, HMDB0112802, HMDB0112777, HMDB0112648, HMDB0112588, HMDB0112537
C45H85O13P	M-H	863.566	0.757371	2	PI(18:1(9Z)/18:0), PI(22:1(11Z)/14:0), PI(22:0/14:1(9Z)), PI(21:0/15:1(9Z)), PI(20:0/16:1(9Z)), PI(17:0/19:1(9Z)), PI(15:1(9Z)/21:0), PI(14:1(9Z)/22:0), PI(14:0/22:1(11Z)), PI(20:1(11Z)/16:0), PI(19:1(9Z)/17:0), PI(19:0/17:1(9Z)), PI(17:1(9Z)/19:0), PI(18:0/18:1(9Z)), PI(16:0/20:1(11Z)), PI(16:1(9Z)/20:0)	LMGP06010932, LMGP06010696, LMGP06010671, LMGP06010648, LMGP06010482, LMGP06010206, LMGP06010154, LMGP06010102, LMGP06010074, LMGP06010502, LMGP06010456, LMGP06010428, LMGP06010232, LMGP06010957, LMGP06010941, LMGP06010184
C49H84NO7P	M+Cl	864.568	0.237897	0	PE(P-18:1(13Z)/26:6(8Z,11Z,14Z,17Z,20Z,23Z)), PE(P-22:1(13Z)/22:6(4Z,7Z,10Z,13Z,16Z,19Z)), PE(O-18:2(9Z,12Z)/26:6(8Z,11Z,14Z,17Z,20Z,23Z)), PE(P-18:2(9Z,12Z)/26:5(8Z,11Z,14Z,17Z,20Z)), PE(P-20:1(11Z)/24:6(6Z,9Z,12Z,15Z,18Z,21Z)), PE(P-18:2(9Z,12Z)/26:5(11Z,14Z,17Z,20Z,23Z)), PE(P-18:1(9Z)/26:6(8Z,11Z,14Z,17Z,20Z,23Z)), PE(P-18:1(11Z)/26:6(8Z,11Z,14Z,17Z,20Z,23Z))	SLM:000049812, SLM:000049720, SLM:000029188, SLM:000049973, SLM:000049484, SLM:000049931, SLM:000050052, SLM:000049572
C46H87O10P	M+Cl	865.573	0.0447418	0	PG(20:0/20:2(11Z,14Z)), PG(20:1(11Z)/20:1(11Z)), PG(22:2(13Z,16Z)/18:0), PG(22:1(11Z)/18:1(9Z)), PG(22:0/18:2(9Z,12Z)), PG(20:2(11Z,14Z)/20:0), PG(18:2(9Z,12Z)/22:0), PG(18:1(9Z)/22:1(11Z)), PG(18:0/22:2(13Z,16Z))	LMGP04010948, LMGP04010860, LMGP04010767, LMGP04010737, LMGP04010710, LMGP04010577, LMGP04010362, LMGP04010337, LMGP04010321
C45H87O13P	M-H	865.581	0.00517942	4	PI(20:0/16:0), PI(18:0/18:0), PI(16:0/20:0)	HMDB0009866, HMDB0009808, HMDB0009785
C48H81NO11S	M-H	878.546	0.00764582	3	(3'-sulfo)GalCer(d18:1(4E)/24:6(6Z,9Z,12Z,15Z,18Z,21Z))	SLM:000396787
C47H81O13P	M-H	883.534	0.125474	1	1-oleoyl-2-arachidonoyl-sn-glycero-3-phospho-1D-myo-inositol, PI(22:5(7Z,10Z,13Z,16Z,19Z)/16:0), PI(22:5(4Z,7Z,10Z,13Z,16Z)/16:0), PI(22:3(10Z,13Z,16Z)/16:2(9Z,12Z)), PI(20:4(8Z,11Z,14Z,17Z)/18:1(9Z)), PI(20:4(8Z,11Z,14Z,17Z)/18:1(11Z)), PI(20:4(5Z,8Z,11Z,14Z)/18:1(9Z)), PI(20:4(5Z,8Z,11Z,14Z)/18:1(11Z)), PI(20:3(8Z,11Z,14Z)/18:2(9Z,12Z)), PI(20:3(5Z,8Z,11Z)/18:2(9Z,12Z)), PI(18:2(9Z,12Z)/20:3(8Z…	HMDB0062586, HMDB0009918, HMDB0009916, HMDB0009908, HMDB0009902, HMDB0009901, HMDB0009896, HMDB0009895, HMDB0009890, HMDB0009883, HMDB0009855, HMDB0009854, HMDB0009845, HMDB0009844, HMDB0009833, HMDB0009832, HMDB0009804, HMDB0009796, HMDB0009795
C47H80O15	M-H	883.542	0.0193903	4	DGDG(16:3(7Z,10Z,13Z)/16:1(9Z)), DGDG(16:2(9Z,12Z)/16:2(9Z,12Z)), DGDG(16:1(9Z)/16:3(7Z,10Z,13Z))	SLM:000500602, SLM:000500593, SLM:000500584
C50H80NO10P	M-H	884.545	0.089742	4	PS(22:4(7Z,10Z,13Z,16Z)/22:5(7Z,10Z,13Z,16Z,19Z)), PS(24:6(6Z,9Z,12Z,15Z,18Z,21Z)/20:3(8Z,11Z,14Z)), PS(20:3(11Z,14Z,17Z)/24:6(6Z,9Z,12Z,15Z,18Z,21Z)), PS(18:3(6Z,9Z,12Z)/26:6(8Z,11Z,14Z,17Z,20Z,23Z)), PS(22:6(4Z,7Z,10Z,13Z,16Z,19Z)/22:3(10Z,13Z,16Z)), PS(20:4(8Z,11Z,14Z,17Z)/24:5(6Z,9Z,12Z,15Z,18Z)), PS(18:4(6Z,9Z,12Z,15Z)/26:5(8Z,11Z,14Z,17Z,20Z)), PS(22:3(10Z,13Z,16Z)/22:6(4Z,7Z,10Z,13Z,16Z,19…	SLM:000004459, SLM:000003966, SLM:000001825, SLM:000004176, SLM:000006959, SLM:000004667, SLM:000004106, SLM:000006594, SLM:000003885, SLM:000004737, SLM:000004889, SLM:000004878, SLM:000004527, SLM:000004450, SLM:000004388, SLM:000003749, SLM:000005029, SLM:000004948, SLM:000003926, SLM:000003827, SLM:000004066, SLM:000003897, SLM:000004678, SLM:000004538, SLM:000004036, SLM:000004026, SLM:00000…
C47H83O13P	M-H	885.55	0.36586	2	PI(22:4(7Z,10Z,13Z,16Z)/16:0), PI(22:4(10Z,13Z,16Z,19Z)/16:0), PI(20:4(8Z,11Z,14Z,17Z)/18:0), PI(20:4(5Z,8Z,11Z,14Z)/18:0), PI(20:3(8Z,11Z,14Z)/18:1(9Z)), PI(20:3(8Z,11Z,14Z)/18:1(11Z)), PI(20:3(5Z,8Z,11Z)/18:1(9Z)), PI(20:3(5Z,8Z,11Z)/18:1(11Z)), PI(20:2(11Z,14Z)/18:2(9Z,12Z)), PI(18:2(9Z,12Z)/20:2(11Z,14Z)), PI(18:1(9Z)/20:3(8Z,11Z,14Z)), PI(18:1(9Z)/20:3(5Z,8Z,11Z)), PI(18:1(11Z)/20:3(8Z,11Z,1…	HMDB0009914, HMDB0009912, HMDB0009900, HMDB0009894, HMDB0009889, HMDB0009888, HMDB0009882, HMDB0009881, HMDB0009877, HMDB0009853, HMDB0009843, HMDB0009842, HMDB0009831, HMDB0009830, HMDB0009816, HMDB0009815, HMDB0009794, HMDB0009793
C30H48N7O16P3S	M-H	886.202	0.00445824	4	3-trans,5-cis-Octadienoyl-CoA	HMDB0002185
C47H85O13P	M-H	887.566	0.413819	2	PI(22:3(10Z,13Z,16Z)/16:0), PI(20:3(8Z,11Z,14Z)/18:0), PI(20:3(5Z,8Z,11Z)/18:0), PI(20:1(11Z)/18:2(9Z,12Z)), PI(18:2(9Z,12Z)/20:1(11Z)), PI(18:0/20:3(8Z,11Z,14Z)), PI(18:0/20:3(5Z,8Z,11Z)), PI(16:0/22:3(10Z,13Z,16Z))	HMDB0009907, HMDB0009887, HMDB0009880, HMDB0009872, HMDB0009852, HMDB0009814, HMDB0009813, HMDB0009792
C50H84NO10P	M-H	888.576	0.0478048	4	PS(22:6(4Z,7Z,10Z,13Z,16Z,19Z)/22:1(11Z)), PS(22:1(11Z)/22:6(4Z,7Z,10Z,13Z,16Z,19Z))	LMGP03010843, LMGP03010755
C47H87O13P	M-H	889.581	0.0431448	2	PI(22:2(13Z,16Z)/16:0), PI(20:2(11Z,14Z)/18:0), PI(20:1(11Z)/18:1(9Z)), PI(20:1(11Z)/18:1(11Z)), PI(20:0/18:2(9Z,12Z)), PI(18:2(9Z,12Z)/20:0), PI(18:1(9Z)/20:1(11Z)), PI(18:1(11Z)/20:1(11Z)), PI(18:0/20:2(11Z,14Z)), PI(16:0/22:2(13Z,16Z))	HMDB0009905, HMDB0009876, HMDB0009871, HMDB0009870, HMDB0009867, HMDB0009851, HMDB0009841, HMDB0009829, HMDB0009812, HMDB0009791
C47H86O15	M-H	889.589	0.00679217	4	DGDG(16:0/16:1(9Z)), DGDG(16:1(9Z)/16:0)	SLM:000500572, SLM:000500581
C29H48N7O17P3S	M-H	890.197	0.0105503	4	trans-oct-2-enoyl-CoA	LMFA07050394
C28H46N7O19P3S	M-H	908.171	0.0153622	4	pimeloyl-CoA, 2,6-dihydroxycyclohexane-1-carbonyl-CoA	LMFA07050363, LMFA07050173
C28H48N7O17P3S2	M-H	910.169	0.00766106	4	3-thiaoctanoyl-CoA	LMFA07050258
C49H87O13P	M-H	913.581	0.00368806	1	PI(22:4(7Z,10Z,13Z,16Z)/18:0), PI(22:4(10Z,13Z,16Z,19Z)/18:0), PI(22:2(13Z,16Z)/18:2(9Z,12Z)), PI(20:4(8Z,11Z,14Z,17Z)/20:0), PI(20:4(5Z,8Z,11Z,14Z)/20:0), PI(20:2(11Z,14Z)/20:2(11Z,14Z)), PI(20:0/20:4(5Z,8Z,11Z,14Z)), PI(20:0/20:3(8Z,11Z,14Z)), PI(18:2(9Z,12Z)/22:2(13Z,16Z)), PI(18:0/22:4(7Z,10Z,13Z,16Z)), PI(18:0/22:4(10Z,13Z,16Z,19Z))	HMDB0009915, HMDB0009913, HMDB0009906, HMDB0009903, HMDB0009897, HMDB0009878, HMDB0009869, HMDB0009868, HMDB0009856, HMDB0009818, HMDB0009817
C28H44N7O20P3S	M-H	922.15	0.0108191	4	3-oxopimeloyl-CoA	LMFA07050251
C29H46N7O17P3S	M+Cl	924.158	0.0756569	2	trans,trans-octa-2,4-dienoyl-CoA	LMFA07050377

## Sheet: Figure 6C
Cortisone level
n=8; 2 technical replicates
Patient	Intensity of Cortisone
COV1	11
COV2	19
COV3	5
COV4	11
IN1	32
IN2	11
IN3	30
IN4	31
